# Supplementary material for: Soil–vegetation moisture capacitor maintains dry season vegetation productivity over India
Source: Sci Rep. 2023 Jan 17;13:888. doi: 10.1038/s41598-022-27277-6 (PMC9845320; doi:10.1038/s41598-022-27277-6)
Supplement: Supplementary file 2 — Supplementary Information 2. [file 41598_2022_27277_MOESM2_ESM.zip]

Archive with 2 entries (2 files):
- ncfiles/Maximum&MinimumTemperature_India_degC_2000_2015.nc
- ncfiles/Precipitation_India_mm_2000_2015.nc
